# Supplementary material for: Structure-mediated modulation of mRNA abundance by A-to-I editing
Source: Nat Commun. 2017 Nov 2;8:1255. doi: 10.1038/s41467-017-01459-7 (PMC5665907; doi:10.1038/s41467-017-01459-7)
Supplement: Supplementary file 3 — Supplementary Data 1 [file 41467_2017_1459_MOESM3_ESM.xlsx]

## Sheet: Sheet1
EditingSite	Gene	RPKM_notEdited	RPKM_Edited	log2(RPKM_Edited/RPKM_notEdited)	Pvalue_ttest(-log10)	miRNA	miRNAtargetSite	DistanceToMiRNAtargetSite	RelativeAccessibilityAtMiRNAtargetSite (log2(edited/reference))
chr10|101992259|-	CWF19L1	22.9736	22.7634	-0.0132587	0.104005	miR-24/24ab/24-3p	101992238-101992244	14	-0.430433
chr10|12163174|+	DHTKD1	21.1715	19.8966	-0.0896042	1.80451	miR-24/24ab/24-3p	12163162-12163168	6	2.02276
chr10|12163176|+	DHTKD1	20.4241	21.1566	0.0508339	0.21842	miR-24/24ab/24-3p	12163162-12163168	8	-0.638775
chr10|82192352|+	FAM213A	19.1886	21.9856	0.196314	0.739308	miR-26ab/1297/4465	82192312-82192318	34	0.367948
chr1|10043363|+	NMNAT1	7.91427	7.7941	-0.0220742	0.108816	miR-24/24ab/24-3p	10043356-10043362	1	0.110883
chr11|108236477|+	ATM	10.7159	15.5698	0.539004	3.08412	miR-26ab/1297/4465	108236375-108236381	96	0.019129
chr11|108237921|+	ATM	11.7529	16.149	0.45842	0.485705	miR-24/24ab/24-3p	108237995-108238001	73	-0.0154632
chr11|108237953|+	ATM	12.9871	12.1707	-0.0936688	0.68146	miR-24/24ab/24-3p	108237995-108238001	41	-0.0603359
chr11|108237957|+	ATM	12.175	12.5533	0.0441483	0.213855	miR-24/24ab/24-3p	108237995-108238001	37	0.000522438
chr11|108237975|+	ATM	11.9413	12.6098	0.0785894	0.120581	miR-24/24ab/24-3p	108237995-108238001	19	0.0295924
chr11|108237976|+	ATM	9.73368	11.8211	0.280307	4.61901	miR-24/24ab/24-3p	108237995-108238001	18	-0.403546
chr11|108237988|+	ATM	12.0371	13.0882	0.12078	0.140633	miR-24/24ab/24-3p	108237995-108238001	6	0.383103
chr11|31452585|+	DNAJC24	6.79854	7.1066	0.0639345	0.626171	miR-34a/34b-5p/34c/34c-5p/449/449abc/699	31452517-31452525	60	-0.264739
chr11|31452586|+	DNAJC24	6.97961	6.59798	-0.0811211	0.149195	miR-34a/34b-5p/34c/34c-5p/449/449abc/699	31452517-31452525	61	-0.481546
chr11|31452960|+	DNAJC24	6.8017	7.52413	0.145629	1.0397	miR-24/24ab/24-3p	31452979-31452985	18	1.21897
chr1|145688983|+	RNF115	21.69	23.8847	0.139051	1.40769	let-7/98/4458/4500	145688955-145688961	22	-0.07493
chr1|150703647|-	CTSS	38.749	37.5488	-0.0453923	0.214309	miR-24/24ab/24-3p	150703594-150703600	46	0.362876
chr1|150703661|-	CTSS	38.1834	47.3616	0.310772	0.32448	miR-24/24ab/24-3p	150703594-150703600	60	-0.0260123
chr1|150703672|-	CTSS	38.8721	39.5015	0.0231738	0.155147	miR-24/24ab/24-3p	150703594-150703600	71	-0.0342888
chr1|150703676|-	CTSS	38.9511	39.3449	0.014512	0.14626	miR-24/24ab/24-3p	150703594-150703600	75	-0.0462379
chr1|150703692|-	CTSS	40.9429	39.0434	-0.0685354	0.388411	miR-24/24ab/24-3p	150703594-150703600	91	-0.0164343
chr1|155853246|+	SYT11	14.4351	13.8944	-0.0550725	0.323212	miR-24/24ab/24-3p	155853268-155853274	21	-0.23627
chr1|155853251|+	SYT11	13.4303	13.1078	-0.0350692	0.172227	miR-24/24ab/24-3p	155853268-155853274	16	-0.0201865
chr1|1595025|-	SLC35E2B	10.8505	12.5467	0.209553	1.16948	miR-24/24ab/24-3p	1594978-1594984	40	0.0979078
chr1|1595048|-	SLC35E2B	11.0419	12.3377	0.160086	2.0952	miR-24/24ab/24-3p	1594978-1594984	63	-0.478192
chr1|160967856|-	F11R	28.7366	24.9163	-0.205795	0.59116	miR-125a-3p	160967903-160967911	47	0.0154845
chr1|160967891|-	F11R	26.5504	25.6612	-0.0491451	0.588729	miR-125a-3p	160967903-160967911	12	-0.125209
chr11|65143289|-	SLC25A45	9.9232	11.658	0.232445	1.50636	miR-24/24ab/24-3p	65143264-65143270	18	0.337039
chr1|173769138|-	CENPL	8.76055	8.24695	-0.087161	0.312536	miR-24/24ab/24-3p	173769068-173769074	63	0.000257999
chr11|768387|-	PDDC1	12.256	12.2014	-0.00644894	0.0140841	miR-146ac/146b-5p	768376-768382	4	0.00900568
chr11|768393|-	PDDC1	10.6339	10.5771	-0.00772582	0.0543353	miR-146ac/146b-5p	768376-768382	10	-0.165628
chr11|768423|-	PDDC1	10.8476	11.253	0.0529385	0.17933	miR-146ac/146b-5p	768376-768382	40	0.0123951
chr11|769388|-	PDDC1	10.8705	9.56536	-0.184529	2.36111	miR-24/24ab/24-3p	769389-769395	1	0.692453
chr11|769459|-	PDDC1	10.1431	9.92298	-0.0316477	0.106356	miR-24/24ab/24-3p	769389-769395	63	-0.062805
chr11|769489|-	PDDC1	10.338	10.875	0.0730679	0.752256	miR-24/24ab/24-3p	769389-769395	93	0.00603169
chr11|769491|-	PDDC1	10.1239	9.08914	-0.155543	0.285961	miR-24/24ab/24-3p	769389-769395	95	0.00888764
chr1|179042692|+	FAM20B	10.6758	10.8363	0.0215197	0.0918397	miR-24/24ab/24-3p	179042739-179042745	46	0.0182854
chr1|179044279|+	FAM20B	9.95405	10.4056	0.0640103	0.162809	miR-15abc/16/16abc/195/322/424/497/1907	179044284-179044290	4	1.17104
chr1|19586519|+	MRTO4	43.2827	50.1567	0.212652	0.988155	miR-24/24ab/24-3p	19586539-19586545	19	0.0509095
chr1|19586520|+	MRTO4	40.3108	43.6242	0.113965	1.07679	miR-24/24ab/24-3p	19586539-19586545	18	-3.67487
chr1|19586532|+	MRTO4	39.8288	40.1393	0.0112008	0.11354	miR-24/24ab/24-3p	19586539-19586545	6	-1.84487
chr1|204521512|+	MDM4	13.918	16.8638	0.276977	0.471421	miR-25/32/92abc/363/363-3p/367	204521503-204521509	3	2.10355
chr1|204521580|+	MDM4	11.7649	11.1489	-0.0775946	0.168936	miR-25/32/92abc/363/363-3p/367	204521503-204521509	71	0.25608
chr1|204521590|+	MDM4	14.1718	13.1375	-0.109326	0.314001	miR-25/32/92abc/363/363-3p/367	204521503-204521509	81	-1.17668
chr12|107280405|+	RIC8B	3.37717	3.80248	0.171124	3.79473	miR-539	107280406-107280413	1	0.31195
chr12|109178972|-	SSH1	13.9264	16.8283	0.273071	0.986453	miR-25/32/92abc/363/363-3p/367	109178930-109178936	35	0.116388
chr12|109180419|-	SSH1	13.689	15.494	0.178699	2.09313	miR-25/32/92abc/363/363-3p/367	109180411-109180417	1	-2.26713
chr12|109180424|-	SSH1	12.7243	17.3157	0.444492	9.18913	miR-25/32/92abc/363/363-3p/367	109180411-109180417	6	-0.676311
chr12|124146067|+	GTF2H3	17.5248	17.7167	0.0157118	0.0308924	miR-24/24ab/24-3p	124146131-124146137	63	-0.103517
chr1|212989565|+	TATDN3	7.32368	7.15366	-0.0338882	0.117098	miR-27abc/27a-3p	212989491-212989497	68	0.268733
chr12|133346555|-	GOLGA3	13.2091	15.0002	0.183457	0.570849	miR-24/24ab/24-3p	133346588-133346594	33	-1.17246
chr12|133346564|-	GOLGA3	13.3304	14.6178	0.133009	0.94459	miR-24/24ab/24-3p	133346588-133346594	24	0.169365
chr12|133346586|-	GOLGA3	13.2834	13.5213	0.0256104	0.140431	miR-24/24ab/24-3p	133346588-133346594	2	-1.12959
chr12|133346628|-	GOLGA3	12.9878	12.9063	-0.00907473	0.0398118	miR-24/24ab/24-3p	133346588-133346594	33	0.0344558
chr1|220231338|-	BPNT1	25.8863	25.5283	-0.0200906	0.167501	miR-24/24ab/24-3p	220231250-220231256	81	-0.000563076
chr1|220231455|-	BPNT1	27.9294	26.7701	-0.0611645	0.405892	miR-1/206	220231551-220231558	96	-0.00989222
chr1|220231946|-	BPNT1	23.6223	24.7982	0.0700886	1.15111	miR-26ab/1297/4465	220231996-220232002	50	0.0270729
chr1|220231963|-	BPNT1	26.6964	25.204	-0.0829903	2.64038	miR-26ab/1297/4465	220231996-220232002	33	0.0545701
chr1|220231982|-	BPNT1	25.1713	24.4386	-0.0426137	0.173723	miR-26ab/1297/4465	220231996-220232002	14	0.372149
chr1|220231988|-	BPNT1	31.5484	24.979	-0.336852	4.2023	miR-26ab/1297/4465	220231996-220232002	8	1.73996
chr1|220232011|-	BPNT1	29.4267	22.4596	-0.389792	7.37464	miR-26ab/1297/4465	220231996-220232002	8	0.642048
chr1|237066314|+	MTR	10.9468	11.201	0.0331212	0.0788124	miR-155	237066268-237066274	40	-0.00250466
chr12|44181631|+	IRAK4	11.485	11.6178	0.0165855	0.0994844	miR-27abc/27a-3p	44181555-44181561	70	0.0401524
chr12|44181651|+	IRAK4	12.129	12.7471	0.0717121	1.50105	miR-27abc/27a-3p	44181555-44181561	90	0.0736584
chr12|51324163|+	METTL7A	7.77752	6.95374	-0.161521	0.66582	miR-25/32/92abc/363/363-3p/367	51324115-51324121	42	-0.0292462
chr12|51324192|+	METTL7A	7.06527	6.56093	-0.106845	0.426685	miR-25/32/92abc/363/363-3p/367	51324115-51324121	71	-0.0226154
chr12|51324323|+	METTL7A	5.40294	6.43575	0.252364	1.20381	miR-25/32/92abc/363/363-3p/367	51324419-51324425	95	-0.413429
chr12|51324436|+	METTL7A	7.07703	6.94724	-0.0267038	0.0908472	miR-25/32/92abc/363/363-3p/367	51324419-51324425	11	0.0373644
chr12|51324467|+	METTL7A	6.09367	6.78173	0.154342	0.445566	miR-25/32/92abc/363/363-3p/367	51324419-51324425	42	0.290326
chr12|51324496|+	METTL7A	5.98324	6.94652	0.215363	0.727999	miR-25/32/92abc/363/363-3p/367	51324419-51324425	71	-0.206107
chr12|72096285|+	TMEM19	13.1516	10.1342	-0.376008	1.69394	miR-24/24ab/24-3p	72096375-72096381	89	0.026856
chr12|72096318|+	TMEM19	11.7273	15.5403	0.40614	1.54413	miR-24/24ab/24-3p	72096375-72096381	56	-0.0834059
chr12|72096348|+	TMEM19	11.2859	10.7794	-0.0662463	0.166726	miR-24/24ab/24-3p	72096375-72096381	26	-0.183607
chr12|72096579|+	TMEM19	11.2594	8.85046	-0.347307	3.13114	miR-148ab-3p/152	72096657-72096663	77	0.0018046
chr1|28825433|+	PHACTR4	10.6444	11.0626	0.0555947	0.652775	miR-24/24ab/24-3p	28825523-28825529	89	1.59186
chr1|28825717|+	PHACTR4	10.4657	10.4235	-0.00583233	0.0197976	miR-25/32/92abc/363/363-3p/367	28825708-28825714	3	0.940047
chr1|28826015|+	PHACTR4	10.4738	10.508	0.0047019	0.0484156	miR-24/24ab/24-3p	28825928-28825934	81	0.922869
chr12|99127447|+	APAF1	10.3517	10.0492	-0.0427955	0.367754	miR-24/24ab/24-3p	99127493-99127499	45	0.0906282
chr12|99127474|+	APAF1	8.94891	10.9609	0.292585	10.6287	miR-24/24ab/24-3p	99127493-99127499	18	-0.783955
chr13|20246518|+	MPHOSPH8	23.0665	24.221	0.0704575	0.900296	miR-24/24ab/24-3p	20246565-20246571	46	-0.149809
chr13|20247141|+	MPHOSPH8	23.0825	22.614	-0.0295883	0.149837	miR-24/24ab/24-3p	20247114-20247120	21	0.0263398
chr13|32973236|+	BRCA2	5.08033	4.0349	-0.332389	0.600919	miR-142-3p	32973326-32973332	89	0.0322705
chr1|38327135|-	INPP5B	24.8462	24.3855	-0.0270013	0.133311	let-7/98/4458/4500	38327069-38327075	59	-0.0284226
chr1|38327463|-	INPP5B	23.4764	23.2052	-0.0167622	0.119011	miR-24/24ab/24-3p	38327438-38327444	18	-0.923817
chr1|38327487|-	INPP5B	20.9566	24.3366	0.215722	5.14769	miR-24/24ab/24-3p	38327438-38327444	42	0.190175
chr1|38327542|-	INPP5B	26.2036	24.2017	-0.114659	0.999637	miR-24/24ab/24-3p	38327438-38327444	97	-0.672924
chr14|20834383|-	TEP1	6.9027	7.84124	0.183921	2.31249	miR-26ab/1297/4465	20834320-20834326	56	0.0178008
chr14|20834387|-	TEP1	7.70394	7.76361	0.011131	0.0691783	miR-26ab/1297/4465	20834320-20834326	60	0.0537096
chr14|20835167|-	TEP1	7.46137	7.51225	0.00980385	0.0431546	miR-24/24ab/24-3p	20835253-20835259	86	0.0855169
chr14|20835178|-	TEP1	7.70167	8.41626	0.128008	0.506123	miR-24/24ab/24-3p	20835253-20835259	75	-0.117477
chr14|20835186|-	TEP1	8.44351	7.4278	-0.184906	1.20384	miR-24/24ab/24-3p	20835253-20835259	67	0.519734
chr14|20835190|-	TEP1	7.13577	8.21955	0.203991	1.53641	miR-24/24ab/24-3p	20835253-20835259	63	-0.0147572
chr14|20835340|-	TEP1	8.70692	9.99072	0.198426	0.863557	miR-24/24ab/24-3p	20835253-20835259	80	-0.060053
chr14|20835465|-	TEP1	7.66778	7.70453	0.00689805	0.0364194	miR-25/32/92abc/363/363-3p/367	20835473-20835479	8	-0.613388
chr14|23303976|+	MRPL52	41.8972	41.8635	-0.00116247	0.00205373	miR-24/24ab/24-3p	23304000-23304006	23	0.544483
chr14|50712719|-	L2HGDH	4.64661	5.26138	0.179263	1.70215	miR-25/32/92abc/363/363-3p/367	50712800-50712806	81	-0.0164525
chr14|50712778|-	L2HGDH	4.70355	4.90646	0.0609326	0.414037	miR-25/32/92abc/363/363-3p/367	50712800-50712806	22	-0.0775098
chr1|45975266|+	MMACHC	6.33589	5.80401	-0.126497	1.08718	miR-142-3p	45975236-45975242	24	-0.437526
chr1|45975345|+	MMACHC	7.17544	5.8097	-0.304602	23.9871	miR-24/24ab/24-3p	45975365-45975371	19	0.212844
chr1|45975358|+	MMACHC	5.72194	5.36615	-0.0926181	0.490703	miR-24/24ab/24-3p	45975365-45975371	6	2.85389
chr1|45975673|+	MMACHC	6.04592	6.51327	0.107421	0.841749	let-7/98/4458/4500	45975770-45975776	96	0.474126
chr1|53289688|+	ZYG11B	4.5477	4.92577	0.11521	1.5751	miR-26ab/1297/4465	53289724-53289730	35	0.000909114
chr1|53289940|+	ZYG11B	5.01351	5.38908	0.104217	0.859476	let-7/98/4458/4500	53289897-53289903	37	0.417411
chr1|53291408|+	ZYG11B	4.48936	4.84958	0.11135	0.305594	miR-24/24ab/24-3p	53291454-53291460	45	-0.0482735
chr1|53291434|+	ZYG11B	4.90431	4.41306	-0.152271	0.760511	miR-24/24ab/24-3p	53291454-53291460	19	-0.0800607
chr1|53291435|+	ZYG11B	4.83899	4.31888	-0.164049	1.52281	miR-24/24ab/24-3p	53291454-53291460	18	-0.0712947
chr15|34523556|-	SLC12A6	13.4798	12.6793	-0.0883299	0.317176	miR-122	34523631-34523639	75	0.134304
chr15|40954864|+	CASC5	7.54806	7.15739	-0.0766723	0.118269	miR-191	40954844-40954850	14	-0.905692
chr15|40954865|+	CASC5	8.22888	7.69756	-0.0962937	0.268739	miR-191	40954844-40954850	15	-0.80176
chr15|40954871|+	CASC5	9.6711	8.41031	-0.201521	4.41248	miR-191	40954844-40954850	21	0.439214
chr15|42860080|+	HAUS2	14.5716	15.4513	0.0845697	0.411934	miR-26ab/1297/4465	42860129-42860135	48	-0.0242434
chr15|64434373|+	SNX1	17.3637	17.9328	0.0465296	0.782008	miR-24/24ab/24-3p	64434445-64434451	71	-0.0127931
chr15|64434502|+	SNX1	17.7264	17.9865	0.0210121	0.227399	miR-24/24ab/24-3p	64434445-64434451	51	-2.60605
chr16|22297236|+	EEF2K	11.8679	13.8614	0.224003	1.1347	miR-24/24ab/24-3p	22297304-22297310	67	-0.0315856
chr16|22297267|+	EEF2K	11.213	14.0979	0.330309	0.771736	miR-24/24ab/24-3p	22297304-22297310	36	0.311834
chr16|22297295|+	EEF2K	10.6281	14.5481	0.452955	2.7229	miR-24/24ab/24-3p	22297304-22297310	8	0.509712
chr16|23475051|-	GGA2	44.8201	38.9469	-0.202637	0.521132	miR-24/24ab/24-3p	23475026-23475032	18	-0.0247158
chr16|23476526|-	GGA2	39.6607	34.8572	-0.186253	1.33801	miR-24/24ab/24-3p	23476449-23476455	70	0.0888885
chr16|23477179|-	GGA2	37.6776	43.0964	0.19386	2.18188	miR-24/24ab/24-3p	23477127-23477133	45	0.111298
chr1|6282237|-	ICMT	17.7383	18.6348	0.0711275	0.475983	miR-24/24ab/24-3p	6282211-6282217	19	-0.0343234
chr16|29679559|+	SPN	53.7666	61.1828	0.186415	0.520262	miR-24/24ab/24-3p	29679657-29679663	97	-0.249057
chr16|29679852|+	SPN	46.1215	49.2005	0.0932347	0.226123	miR-25/32/92abc/363/363-3p/367	29679843-29679849	3	0.451298
chr16|29679899|+	SPN	48.0379	58.5618	0.285788	4.1794	miR-25/32/92abc/363/363-3p/367	29679843-29679849	50	-0.86795
chr16|29679958|+	SPN	59.3833	64.5957	0.121381	1.343	miR-24/24ab/24-3p	29680050-29680056	91	2.98042
chr16|29679990|+	SPN	46.6326	52.094	0.159779	0.106317	miR-24/24ab/24-3p	29680050-29680056	59	1.93544
chr16|29680268|+	SPN	47.6725	57.7792	0.277393	6.25258	miR-26ab/1297/4465	29680358-29680364	89	0.0805928
chr16|29680366|+	SPN	52.652	53.0794	0.0116648	0.0257968	miR-26ab/1297/4465	29680358-29680364	2	-1.49459
chr16|29680624|+	SPN	61.1959	73.2969	0.260317	1.44651	miR-25/32/92abc/363/363-3p/367	29680575-29680581	43	0.0327885
chr16|29680627|+	SPN	62.4514	73.4994	0.234999	1.16993	miR-25/32/92abc/363/363-3p/367	29680575-29680581	46	0.0072565
chr16|29680652|+	SPN	81.8379	67.5165	-0.277529	5.50601	miR-25/32/92abc/363/363-3p/367	29680575-29680581	71	0.00769636
chr16|29680719|+	SPN	60.861	57.1856	-0.0898651	0.287328	miR-24/24ab/24-3p	29680803-29680809	83	-0.0358993
chr16|29680722|+	SPN	50.1763	56.9394	0.18242	2.14765	miR-24/24ab/24-3p	29680803-29680809	80	0.0963585
chr1|6582149|-	NOL9	6.72676	6.07174	-0.1478	0.338442	miR-24/24ab/24-3p	6582136-6582142	6	0.336838
chr1|6582161|-	NOL9	7.07538	6.32559	-0.161607	0.335763	miR-24/24ab/24-3p	6582136-6582142	18	0.0233378
chr1|6582221|-	NOL9	7.59444	8.08209	0.0897857	0.582425	miR-142-3p	6582266-6582272	45	-0.357066
chr1|6583138|-	NOL9	7.66903	7.89213	0.0413707	0.11395	miR-142-3p	6583160-6583166	22	-0.00467272
chr16|70608450|+	SF3B3	41.6215	43.2408	0.055064	0.565909	miR-24/24ab/24-3p	70608367-70608373	77	0.203676
chr16|72058818|+	DHODH	8.45766	8.10377	-0.0616653	0.303523	miR-24/24ab/24-3p	72058811-72058817	1	-1.51573
chr1|67874696|-	SERBP1	84.4733	86.2978	0.030829	1.14027	miR-24/24ab/24-3p	67874697-67874703	1	1.31839
chr1|67874825|-	SERBP1	89.456	96.6826	0.112078	0.269704	miR-26ab/1297/4465	67874725-67874731	93	-0.0934475
chr16|89629906|+	RPL13	169.709	209.075	0.300955	2.83793	miR-148ab-3p/152	89629925-89629931	18	0.0348356
chr17|1683572|-	SMYD4	6.46102	5.9567	-0.11725	0.591464	miR-24/24ab/24-3p	1683580-1683586	8	-3.45165
chr17|1683647|-	SMYD4	6.36834	6.2839	-0.0192572	0.0928276	miR-24/24ab/24-3p	1683605-1683611	35	-0.341702
chr17|1683738|-	SMYD4	6.46247	7.06793	0.129202	1.17727	miR-142-3p	1683691-1683697	40	-0.000453528
chr17|2320645|-	METTL16	11.0643	12.6008	0.187599	2.97616	miR-27abc/27a-3p	2320613-2320619	25	0.616107
chr17|2321628|-	METTL16	12.0398	9.51248	-0.339921	0.955048	miR-24/24ab/24-3p	2321615-2321621	6	-0.224828
chr17|35875862|-	SYNRG	13.207	15.2202	0.204683	1.24117	miR-142-3p	35875875-35875881	13	-0.0509409
chr17|35877075|-	SYNRG	13.8664	12.7832	-0.117344	0.713781	miR-24/24ab/24-3p	35877053-35877059	15	-0.108613
chr17|37917207|-	IKZF3	32.1682	39.2724	0.287879	3.33848	let-7/98/4458/4500	37917306-37917312	99	-0.112075
chr17|37917219|-	IKZF3	34.1991	34.7116	0.0214579	0.0646948	let-7/98/4458/4500	37917306-37917312	87	0.00792524
chr17|37917322|-	IKZF3	37.1061	33.664	-0.140448	0.361712	let-7/98/4458/4500	37917306-37917312	9	0.166576
chr17|37920204|-	IKZF3	31.2734	37.8941	0.277036	1.59524	miR-142-3p	37920162-37920168	35	-0.343905
chr17|37920354|-	IKZF3	41.8037	46.1968	0.144162	0.43142	miR-24/24ab/24-3p	37920447-37920453	93	-0.00058993
chr17|37920380|-	IKZF3	39.8821	43.6695	0.130882	1.79373	miR-24/24ab/24-3p	37920447-37920453	67	-0.0501629
chr17|37920460|-	IKZF3	39.5643	41.2795	0.061226	0.935952	miR-24/24ab/24-3p	37920447-37920453	6	0.202267
chr17|41370504|+	TMEM106A	7.21736	8.35335	0.210883	0.59773	miR-26ab/1297/4465	41370595-41370601	90	0.424794
chr17|41370630|+	TMEM106A	9.23958	7.95533	-0.215906	3.4311	miR-24/24ab/24-3p	41370623-41370629	1	-1.8056
chr17|420897|-	VPS53	9.00357	8.62801	-0.0614694	0.168736	miR-24/24ab/24-3p	420828-420834	62	2.67576
chr17|420898|-	VPS53	8.85148	8.38191	-0.0786395	0.718174	miR-24/24ab/24-3p	420828-420834	63	0.28888
chr17|421887|-	VPS53	8.74449	8.68272	-0.0102268	0.0198571	miR-24/24ab/24-3p	421874-421880	6	0.847014
chr17|42877204|-	GJC1	5.65294	4.78106	-0.241672	1.23111	miR-142-3p	42877225-42877231	21	1.28347
chr17|4928349|+	KIF1C	24.0463	26.0748	0.116839	0.248269	miR-24/24ab/24-3p	4928450-4928456	100	-0.195046
chr17|4928356|+	KIF1C	24.0879	24.2409	0.00913284	0.0288816	miR-24/24ab/24-3p	4928450-4928456	93	0.115098
chr17|4928366|+	KIF1C	25.9153	25.7515	-0.00914335	0.021816	miR-24/24ab/24-3p	4928450-4928456	83	0.100304
chr17|4928416|+	KIF1C	21.3581	23.6063	0.14439	0.761034	miR-24/24ab/24-3p	4928450-4928456	33	-0.164978
chr17|4929861|+	KIF1C	22.2652	22.1563	-0.00707024	0.0385801	miR-24/24ab/24-3p	4929957-4929963	95	-0.0218706
chr17|4930421|+	KIF1C	24.5732	23.5471	-0.061534	0.253227	miR-142-3p	4930497-4930503	75	0.00651522
chr17|4930749|+	KIF1C	18.8757	23.0015	0.285193	2.04987	miR-24/24ab/24-3p	4930706-4930712	37	-0.133524
chr17|57279185|+	PRR11	23.4223	21.775	-0.105207	0.27049	miR-24/24ab/24-3p	57279275-57279281	89	-0.0766846
chr17|57279234|+	PRR11	23.8523	20.4916	-0.219097	1.65551	miR-24/24ab/24-3p	57279275-57279281	40	0.0958324
chr17|73885912|-	TRIM65	9.22757	7.40798	-0.31687	0.702662	let-7/98/4458/4500	73885934-73885940	22	1.08546
chr17|73886004|-	TRIM65	9.66791	9.18494	-0.0739334	1.33291	let-7/98/4458/4500	73885934-73885940	63	-0.0354839
chr17|73939269|-	ACOX1	7.92065	7.10915	-0.155943	0.88807	miR-148ab-3p/152	73939330-73939336	61	0.0232556
chr17|73941099|-	ACOX1	7.23178	7.66815	0.0845289	1.74463	let-7/98/4458/4500	73941152-73941158	53	-0.406328
chr18|20876322|-	TMEM241	4.5825	4.84503	0.0803729	0.576443	miR-24/24ab/24-3p	20876338-20876344	16	0.360605
chr18|20876381|-	TMEM241	4.14282	4.79181	0.209958	9.84127	miR-24/24ab/24-3p	20876338-20876344	36	-0.0134556
chr18|20876394|-	TMEM241	4.5474	4.53496	-0.00395345	0.0283132	miR-24/24ab/24-3p	20876338-20876344	49	-0.0275337
chr18|20876434|-	TMEM241	4.62044	4.47976	-0.0446094	0.276502	miR-24/24ab/24-3p	20876338-20876344	89	2.42757
chr18|29650065|+	RNF125	4.91365	3.70524	-0.407226	0.359549	miR-146ac/146b-5p	29650108-29650114	42	-0.037475
chr18|29650928|+	RNF125	3.47188	5.61679	0.694027	1.03216	miR-24/24ab/24-3p	29650948-29650954	19	-0.200301
chr1|89649327|-	GBP4	5.09487	9.3501	0.875936	6.90603	miR-24/24ab/24-3p	89649293-89649299	27	0.301014
chr1|89649395|-	GBP4	7.06662	5.34619	-0.40251	1.77768	miR-24/24ab/24-3p	89649293-89649299	95	0.0257755
chr19|13884003|+	MRI1	14.165	15.1531	0.0972773	1.30047	miR-24/24ab/24-3p	13884103-13884109	99	-0.0246062
chr19|13884023|+	MRI1	13.8977	14.8573	0.0963319	1.83497	miR-24/24ab/24-3p	13884103-13884109	79	-0.0136607
chr19|13884083|+	MRI1	14.7781	15.1712	0.0378702	0.66693	miR-24/24ab/24-3p	13884103-13884109	19	-0.014076
chr19|13884096|+	MRI1	15.0357	15.2751	0.0227896	0.310009	miR-24/24ab/24-3p	13884103-13884109	6	1.74127
chr19|13884190|+	MRI1	15.2815	15.7472	0.0433065	0.216777	miR-24/24ab/24-3p	13884103-13884109	81	0
chr19|16661541|-	SLC35E1	20.603	20.611	0.000559596	0.00217908	miR-145	16661635-16661642	94	0.0125822
chr19|17936521|-	JAK3	19.7458	18.6269	-0.0841568	0.42591	miR-24/24ab/24-3p	17936441-17936447	73	-0.0347461
chr19|18476176|+	PGPEP1	9.25341	10.4265	0.172198	1.4444	let-7/98/4458/4500	18476238-18476244	61	0.00538925
chr19|18476206|+	PGPEP1	11.2026	11.6127	0.0518699	0.396526	let-7/98/4458/4500	18476238-18476244	31	-0.182484
chr19|18476232|+	PGPEP1	11.3538	12.0329	0.0838139	0.306911	let-7/98/4458/4500	18476238-18476244	5	-0.0446161
chr19|18476253|+	PGPEP1	11.0133	11.8812	0.109436	0.607852	let-7/98/4458/4500	18476238-18476244	9	-0.338897
chr19|18476282|+	PGPEP1	11.676	12.8921	0.142943	0.596666	let-7/98/4458/4500	18476238-18476244	38	-0.00682428
chr19|18476292|+	PGPEP1	10.6684	13.2494	0.312576	2.42874	let-7/98/4458/4500	18476238-18476244	48	-0.000631066
chr19|18476294|+	PGPEP1	12.943	12.4323	-0.0580772	0.273454	let-7/98/4458/4500	18476238-18476244	50	0.000285384
chr19|18476325|+	PGPEP1	12.3785	14.0705	0.184844	0.39117	let-7/98/4458/4500	18476238-18476244	81	-0.00210172
chr19|18476350|+	PGPEP1	12.2104	13.1596	0.108005	0.498544	miR-24/24ab/24-3p	18476435-18476441	84	-0.0768262
chr19|18476415|+	PGPEP1	11.7226	10.0667	-0.219696	1.14194	miR-24/24ab/24-3p	18476435-18476441	19	-1.77472
chr19|18476416|+	PGPEP1	11.1793	10.7901	-0.0511278	0.52711	miR-24/24ab/24-3p	18476435-18476441	18	-1.81533
chr19|18476428|+	PGPEP1	11.0245	11.8287	0.101575	0.523131	miR-24/24ab/24-3p	18476435-18476441	6	1.24136
chr19|18477320|+	PGPEP1	11.8222	13.1205	0.150324	0.828332	miR-25/32/92abc/363/363-3p/367	18477333-18477339	12	0.416665
chr19|18477345|+	PGPEP1	12.0534	11.7201	-0.0404447	0.215787	miR-25/32/92abc/363/363-3p/367	18477333-18477339	6	0.815547
chr19|18477410|+	PGPEP1	9.6553	11.862	0.296951	16.0707	miR-25/32/92abc/363/363-3p/367	18477333-18477339	71	-0.710623
chr19|18477420|+	PGPEP1	12.2168	11.9156	-0.0360084	0.341601	miR-25/32/92abc/363/363-3p/367	18477333-18477339	81	-0.794386
chr19|18477438|+	PGPEP1	11.0039	12.7057	0.20746	0.355115	miR-25/32/92abc/363/363-3p/367	18477333-18477339	99	-0.284646
chr19|18477686|+	PGPEP1	11.3553	11.4384	0.0105253	0.0300495	miR-24/24ab/24-3p	18477747-18477753	60	0.00970333
chr19|18477696|+	PGPEP1	11.0418	12.3349	0.159774	0.153191	miR-24/24ab/24-3p	18477747-18477753	50	0.0781543
chr19|18477702|+	PGPEP1	10.2686	10.1741	-0.013335	0.0391344	miR-24/24ab/24-3p	18477747-18477753	44	0.0603226
chr19|18477708|+	PGPEP1	8.76297	11.2423	0.359448	17.3733	miR-24/24ab/24-3p	18477747-18477753	38	0.134034
chr19|18477761|+	PGPEP1	10.602	10.6131	0.00149868	0.0102486	miR-24/24ab/24-3p	18477747-18477753	8	0.403737
chr19|18477781|+	PGPEP1	11.1576	11.3049	0.0189252	0.0946149	miR-24/24ab/24-3p	18477747-18477753	28	-0.24672
chr19|18477800|+	PGPEP1	11.6836	11.5092	-0.0217002	0.184573	miR-24/24ab/24-3p	18477747-18477753	47	-0.0247716
chr19|18477803|+	PGPEP1	13.2849	12.1493	-0.128918	3.58157	miR-24/24ab/24-3p	18477747-18477753	50	0.0295704
chr19|18477819|+	PGPEP1	13.1929	12.011	-0.13541	2.08709	miR-24/24ab/24-3p	18477747-18477753	66	-0.0634098
chr19|18477851|+	PGPEP1	11.6466	11.995	0.0425291	0.266548	miR-24/24ab/24-3p	18477909-18477915	57	0.232052
chr19|18477921|+	PGPEP1	11.5338	10.718	-0.10584	0.32639	miR-24/24ab/24-3p	18477909-18477915	6	0.401334
chr19|18477923|+	PGPEP1	10.4034	11.4091	0.133121	2.60518	miR-24/24ab/24-3p	18477909-18477915	8	-2.04552
chr19|18478768|+	PGPEP1	11.2124	11.2936	0.0104127	0.0358061	miR-24/24ab/24-3p	18478861-18478867	92	0.118795
chr19|18478993|+	PGPEP1	11.3474	11.5134	0.0209521	0.0368249	miR-142-3p	18478899-18478905	88	-0.112047
chr19|21366944|+	ZNF431	4.834	5.14988	0.0913208	0.506143	miR-155	21366859-21366865	79	0.231359
chr19|21367094|+	ZNF431	4.98588	5.2214	0.0665901	0.513751	miR-24/24ab/24-3p	21367096-21367102	1	-0.348636
chr1|9328200|+	H6PD	11.9352	10.9584	-0.12319	0.222136	miR-24/24ab/24-3p	9328216-9328222	15	0.103925
chr1|9328223|+	H6PD	11.2665	11.9484	0.0847777	0.487872	miR-24/24ab/24-3p	9328216-9328222	1	1.42892
chr1|9331094|+	H6PD	8.65937	9.97017	0.203355	4.7083	let-7/98/4458/4500	9331112-9331118	17	0.342191
chr19|39359028|-	RINL	17.2036	19.7189	0.196874	6.26028	miR-24/24ab/24-3p	39359003-39359009	18	-0.183989
chr19|46206849|+	QPCTL	10.885	14.4091	0.404631	13.6847	miR-24/24ab/24-3p	46206868-46206874	18	-0.0520096
chr19|46206947|+	QPCTL	13.7602	14.9372	0.118405	0.292511	miR-24/24ab/24-3p	46206868-46206874	73	9.8544e-07
chr19|46206956|+	QPCTL	13.6896	13.3807	-0.0329286	0.209386	miR-24/24ab/24-3p	46206868-46206874	82	2.4636e-07
chr19|46206962|+	QPCTL	14.2885	13.2957	-0.103898	0.857277	miR-24/24ab/24-3p	46206868-46206874	88	0
chr19|4654537|+	TNFAIP8L1	10.475	11.11	0.0849105	0.743952	let-7/98/4458/4500	4654600-4654606	62	0.777889
chr19|4654544|+	TNFAIP8L1	10.3347	11.0852	0.10114	1.25433	let-7/98/4458/4500	4654600-4654606	55	-1.17787
chr19|4654551|+	TNFAIP8L1	10.2988	9.94952	-0.0497729	0.234595	let-7/98/4458/4500	4654600-4654606	48	-1.52866
chr19|4654554|+	TNFAIP8L1	9.76741	11.8049	0.273336	11.5307	let-7/98/4458/4500	4654600-4654606	45	-0.918856
chr19|4654597|+	TNFAIP8L1	10.2326	10.7951	0.0772089	0.657633	let-7/98/4458/4500	4654600-4654606	2	-1.39796
chr19|52567963|-	ZNF841	6.38162	7.57801	0.247896	0.515656	miR-210	52567899-52567905	57	-0.0422698
chr19|52568159|-	ZNF841	7.48957	6.81186	-0.136835	0.382114	miR-146ac/146b-5p	52568182-52568188	23	-0.407408
chr19|57725982|+	ZNF264	4.23888	4.10009	-0.0480304	0.101848	miR-24/24ab/24-3p	57726002-57726008	19	0.385813
chr19|57725983|+	ZNF264	3.9966	4.23025	0.0819704	0.265114	miR-24/24ab/24-3p	57726002-57726008	18	-0.189625
chr19|58268385|+	ZNF776	4.7123	4.88374	0.0515556	0.428027	let-7/98/4458/4500	58268289-58268295	90	0.0154633
chr19|58268387|+	ZNF776	4.67499	5.1263	0.132956	0.846273	let-7/98/4458/4500	58268289-58268295	92	0.121096
chr19|58268472|+	ZNF776	4.58586	4.73296	0.0455509	0.0795861	miR-24/24ab/24-3p	58268485-58268491	12	0.400303
chr19|58374643|+	ZNF587	7.13269	8.29163	0.217208	0.561328	let-7/98/4458/4500	58374570-58374576	67	-0.0325945
chr20|18468352|-	RBBP9	11.7303	11.5702	-0.019826	0.0698193	miR-24/24ab/24-3p	18468326-18468332	19	0.390875
chr20|18468413|-	RBBP9	11.74	10.6941	-0.134617	0.904072	miR-24/24ab/24-3p	18468326-18468332	80	0.00974403
chr20|18469142|-	RBBP9	11.261	11.3226	0.00787674	0.0276377	miR-383	18469233-18469241	91	-0.0963598
chr20|18469177|-	RBBP9	11.1523	11.7737	0.0782202	0.180641	miR-383	18469233-18469241	56	-0.0187459
chr20|18469182|-	RBBP9	9.30143	11.9844	0.365629	16.6833	miR-383	18469233-18469241	51	-0.0300477
chr20|18469183|-	RBBP9	11.0614	11.8154	0.095145	1.72295	miR-383	18469233-18469241	50	-0.0918253
chr20|25428308|+	GINS1	17.9361	19.3865	0.112188	5.16654	miR-29abcd	25428399-25428405	90	0.0989135
chr20|25428320|+	GINS1	20.1144	21.1587	0.0730197	0.343536	miR-29abcd	25428399-25428405	78	-0.00162051
chr20|25428503|+	GINS1	18.0981	18.3766	0.0220356	0.112888	miR-29abcd	25428399-25428405	98	-0.0191948
chr20|25428624|+	GINS1	19.203	16.8822	-0.18583	1.0842	miR-26ab/1297/4465	25428682-25428688	57	-0.287527
chr20|25428669|+	GINS1	17.9394	22.2272	0.3092	0.707278	miR-26ab/1297/4465	25428682-25428688	12	-2.71247
chr20|25428750|+	GINS1	19.6779	20.6207	0.0675154	0.282101	miR-26ab/1297/4465	25428682-25428688	62	0.306524
chr20|32235358|+	CBFA2T2	4.40845	4.4387	0.00986733	0.014739	miR-24/24ab/24-3p	32235371-32235377	12	-0.796476
chr20|43706940|+	STK4	44.6784	43.0041	-0.0551052	0.483147	miR-142-3p	43706982-43706988	41	0.756997
chr20|43706950|+	STK4	46.8057	43.4727	-0.106575	1.19115	miR-142-3p	43706982-43706988	31	0.114533
chr2|113334414|+	POLR1B	17.064	14.8995	-0.195697	1.59193	miR-24/24ab/24-3p	113334419-113334425	4	-1.06361
chr21|34636385|+	IFNAR2	41.0607	44.7773	0.125011	1.94439	miR-27abc/27a-3p	34636479-34636485	93	0.431468
chr2|172179947|-	METTL8	8.48939	7.40787	-0.196601	0.780075	miR-25/32/92abc/363/363-3p/367	172180030-172180036	83	0.0194089
chr2|176791183|-	KIAA1715	7.98148	8.93541	0.162878	1.11708	miR-15abc/16/16abc/195/322/424/497/1907	176791260-176791266	77	0.0127283
chr2|190611844|-	OSGEPL1	6.23286	6.49622	0.0597055	0.558715	miR-24/24ab/24-3p	190611792-190611798	45	0.0400371
chr2|208619377|+	CCNYL1	5.34616	5.76376	0.108509	1.17423	miR-25/32/92abc/363/363-3p/367	208619417-208619423	39	0.0088362
chr2|208619461|+	CCNYL1	5.60526	4.64573	-0.270875	0.799036	miR-25/32/92abc/363/363-3p/367	208619417-208619423	38	-0.0410272
chr2|208619462|+	CCNYL1	5.7214	5.96014	0.0589775	0.255977	miR-25/32/92abc/363/363-3p/367	208619417-208619423	39	-1.25507
chr2|208619491|+	CCNYL1	5.58429	5.93786	0.08857	0.395707	miR-25/32/92abc/363/363-3p/367	208619417-208619423	68	-0.0169488
chr2|208620129|+	CCNYL1	5.98382	4.85673	-0.30108	1.27167	miR-221/222/222ab/1928	208620150-208620156	20	0.0496884
chr22|18571368|+	PEX26	22.005	25.2234	0.196933	1.64267	miR-24/24ab/24-3p	18571460-18571466	91	0.014556
chr22|18571369|+	PEX26	21.7584	25.817	0.246753	3.40004	miR-24/24ab/24-3p	18571460-18571466	90	0.00101833
chr22|18571474|+	PEX26	22.3389	20.5185	-0.122632	0.655388	miR-24/24ab/24-3p	18571460-18571466	8	0.308845
chr22|18572653|+	PEX26	24.3566	25.5433	0.0686299	0.149843	miR-24/24ab/24-3p	18572749-18572755	95	0.0982777
chr22|18572728|+	PEX26	24.2926	21.8118	-0.155413	0.281016	miR-24/24ab/24-3p	18572749-18572755	20	0.311718
chr22|36056491|+	APOL6	8.7975	6.26345	-0.490135	3.94078	miR-27abc/27a-3p	36056479-36056485	6	0.0107851
chr22|36056492|+	APOL6	7.92968	8.89581	0.165863	0.947504	miR-27abc/27a-3p	36056479-36056485	7	-1.49648
chr22|36056732|+	APOL6	7.26699	8.15931	0.167089	1.21303	miR-146ac/146b-5p	36056772-36056778	39	0.155276
chr22|36057248|+	APOL6	10.6234	9.60304	-0.145683	0.521771	miR-24/24ab/24-3p	36057348-36057354	99	-0.0502994
chr22|36662161|+	APOL1	44.9942	33.7799	-0.413574	1.11968	miR-25/32/92abc/363/363-3p/367	36662189-36662195	27	-0.385437
chr22|36662237|+	APOL1	36.3413	59.4324	0.709639	2.6349	miR-25/32/92abc/363/363-3p/367	36662189-36662195	42	-1.18522
chr22|36662317|+	APOL1	89.3616	84.3491	-0.0832825	0.0762123	miR-24/24ab/24-3p	36662416-36662422	98	0.192773
chr22|36662382|+	APOL1	68.5994	77.9212	0.183819	1.23448	miR-24/24ab/24-3p	36662416-36662422	33	-1.31621
chr22|36662396|+	APOL1	75.5189	75.167	-0.00673755	0.0256243	miR-24/24ab/24-3p	36662416-36662422	19	-2.75919
chr22|36883917|-	FOXRED2	7.96185	7.52411	-0.0815833	0.560771	miR-24/24ab/24-3p	36883869-36883875	41	-0.315073
chr22|36883922|-	FOXRED2	7.91043	8.96167	0.180011	0.824722	miR-24/24ab/24-3p	36883869-36883875	46	0.13966
chr22|39449072|+	APOBEC3F	15.7398	16.7852	0.0927677	0.766405	miR-25/32/92abc/363/363-3p/367	39449044-39449050	22	0.00486575
chr22|39449379|+	APOBEC3F	15.5977	17.9759	0.204725	1.11608	miR-24/24ab/24-3p	39449282-39449288	91	0.0672049
chr22|41327643|+	XPNPEP3	5.44523	6.09991	0.163795	0.764949	miR-24/24ab/24-3p	41327661-41327667	17	-0.195379
chr22|41327652|+	XPNPEP3	6.06178	6.84474	0.175255	0.208826	miR-24/24ab/24-3p	41327661-41327667	8	-0.707764
chr22|41995260|-	DESI1	29.7779	31.6868	0.0896435	1.5083	miR-26ab/1297/4465	41995203-41995209	50	0.396662
chr22|45736722|+	FAM118A	9.72006	10.0017	0.0412083	0.21855	miR-9	45736663-45736670	52	0.609693
chr22|45736867|+	FAM118A	13.4814	13.6106	0.0137545	0.0644142	miR-24/24ab/24-3p	45736965-45736971	97	-0.0222865
chr22|45736918|+	FAM118A	10.7986	9.79624	-0.14054	0.194278	miR-24/24ab/24-3p	45736965-45736971	46	-0.386479
chr22|45736952|+	FAM118A	10.6183	7.82193	-0.440952	4.46901	miR-24/24ab/24-3p	45736965-45736971	12	0.335296
chr3|10193732|+	VHL	30.1368	31.5693	0.0669945	0.200013	miR-24/24ab/24-3p	10193688-10193694	38	-0.747648
chr3|141668921|-	TFDP2	11.7652	9.85424	-0.255714	1.54917	miR-148ab-3p/152	141668997-141669003	76	0.121779
chr3|183209173|-	KLHL6	11.2053	16.3547	0.545523	0.825635	miR-103a/107/107ab	183209251-183209257	78	0.0246532
chr3|183209174|-	KLHL6	9.46747	15.5437	0.715278	1.5609	miR-103a/107/107ab	183209251-183209257	77	0.132436
chr3|196080531|-	UBXN7	13.4175	16.4545	0.294368	1.85275	miR-24/24ab/24-3p	196080427-196080433	97	-0.0144767
chr3|49461107|-	NICN1	9.31325	8.02424	-0.214919	0.973474	miR-25/32/92abc/363/363-3p/367	49461140-49461146	33	0.222084
chr4|106767318|+	GSTCD	7.925	8.03454	0.0198037	0.117805	miR-142-3p	106767386-106767392	67	0.133985
chr4|106768050|+	GSTCD	7.45907	7.45178	-0.00140908	0.00640935	miR-24/24ab/24-3p	106768097-106768103	46	-1.35064
chr4|106768078|+	GSTCD	7.88629	7.60111	-0.0531362	0.352052	miR-24/24ab/24-3p	106768097-106768103	18	-0.0118367
chr4|166000148|-	TMEM192	5.61637	6.16401	0.13423	1.09628	miR-153	166000230-166000238	82	0.0155488
chr4|17804740|-	DCAF16	11.8071	13.2127	0.162266	1.75627	miR-26ab/1297/4465	17804744-17804750	4	-0.868157
chr4|17804785|-	DCAF16	12.2876	12.6895	0.0464314	0.106539	miR-26ab/1297/4465	17804744-17804750	34	-0.583221
chr4|2841520|+	SH3BP2	10.4206	12.4073	0.251743	0.368555	miR-24/24ab/24-3p	2841572-2841578	51	-0.339957
chr4|2841552|+	SH3BP2	9.76296	10.4158	0.0933834	0.710074	miR-24/24ab/24-3p	2841572-2841578	19	-0.114419
chr4|2841565|+	SH3BP2	10.7449	11.6793	0.120304	0.424697	miR-24/24ab/24-3p	2841572-2841578	6	-1.84715
chr4|2841567|+	SH3BP2	10.0935	12.1901	0.272286	0.77308	miR-24/24ab/24-3p	2841572-2841578	4	-1.39709
chr4|2841691|+	SH3BP2	11.1644	10.6842	-0.0634212	0.4176	miR-26ab/1297/4465	2841732-2841738	40	0.523371
chr4|2841698|+	SH3BP2	10.9399	9.57117	-0.192827	1.18491	miR-26ab/1297/4465	2841732-2841738	33	0.0906467
chr4|39552812|-	SMIM14	56.1109	43.0624	-0.381853	1.10299	miR-21/590-5p	39552908-39552914	96	0.0139396
chr4|73922593|-	COX18	8.94084	9.23336	0.0464459	0.93368	miR-24/24ab/24-3p	73922568-73922574	18	1.0138
chr4|73922621|-	COX18	9.25618	9.34794	0.0142317	0.0704891	miR-24/24ab/24-3p	73922568-73922574	46	-0.0221885
chr4|73922672|-	COX18	7.91526	9.13695	0.207076	13.5582	let-7/98/4458/4500	73922738-73922744	66	-0.20365
chr4|73922755|-	COX18	9.22081	9.25659	0.00558759	0.0109817	let-7/98/4458/4500	73922738-73922744	10	4.96039
chr4|73922887|-	COX18	9.06354	8.97753	-0.0137561	0.0290087	miR-24/24ab/24-3p	73922874-73922880	6	2.45344
chr4|73922926|-	COX18	9.22884	9.33841	0.0170289	0.181319	miR-24/24ab/24-3p	73922874-73922880	45	-0.0887194
chr4|73922964|-	COX18	9.18618	9.43683	0.0388382	0.246379	miR-24/24ab/24-3p	73922874-73922880	83	-0.117556
chr4|73923662|-	COX18	10.0323	9.20979	-0.123406	7.81175	miR-26ab/1297/4465	73923746-73923752	84	0.0042811
chr5|125961623|+	PHAX	15.8214	15.2003	-0.0577773	1.65821	miR-24/24ab/24-3p	125961668-125961674	44	1.18448
chr5|125961648|+	PHAX	15.504	15.6773	0.016032	0.352782	miR-24/24ab/24-3p	125961668-125961674	19	0.848258
chr5|125961649|+	PHAX	15.0151	15.7969	0.0732261	1.40526	miR-24/24ab/24-3p	125961668-125961674	18	1.31267
chr5|125962308|+	PHAX	15.8375	15.0611	-0.0725136	0.324892	miR-26ab/1297/4465	125962344-125962350	35	-0.0874575
chr5|125962528|+	PHAX	15.7238	13.9589	-0.171767	1.37823	miR-26ab/1297/4465	125962518-125962524	4	-0.575469
chr5|132029860|-	KIF3A	11.0396	10.4606	-0.0777245	0.842596	miR-24/24ab/24-3p	132029813-132029819	40	0.426788
chr5|134236108|+	TXNDC15	15.1648	14.3648	-0.078189	2.09176	miR-155	134236050-134236056	52	-0.0548646
chr5|134236552|+	TXNDC15	14.2405	15.0972	0.0842757	0.481469	miR-25/32/92abc/363/363-3p/367	134236538-134236544	8	1.31814
chr5|134236558|+	TXNDC15	15.3133	14.0573	-0.123462	0.367035	miR-25/32/92abc/363/363-3p/367	134236538-134236544	14	0.318598
chr5|156904853|-	ADAM19	9.06453	10.8541	0.25993	0.357797	miR-25/32/92abc/363/363-3p/367	156904808-156904814	38	-0.654361
chr6|109784328|-	ZBTB24	8.16792	8.00318	-0.0293959	0.286187	miR-26ab/1297/4465	109784286-109784292	35	0.133171
chr6|139693814|-	CITED2	8.7032	7.16294	-0.280995	0.468361	miR-153	139693777-139693784	30	0.00570463
chr6|149769258|-	ZC3H12D	11.9869	12.7427	0.0882074	0.320735	miR-24/24ab/24-3p	149769158-149769164	93	0.01756
chr6|42045888|+	TAF8	8.85037	8.36389	-0.0815635	0.16482	miR-24/24ab/24-3p	42045909-42045915	20	0.340484
chr6|42047354|+	TAF8	7.70986	8.94074	0.21369	4.69627	let-7/98/4458/4500	42047364-42047370	9	0.767969
chr6|42047426|+	TAF8	10.3319	8.84924	-0.223477	7.17981	let-7/98/4458/4500	42047364-42047370	56	-0.257868
chr6|42047492|+	TAF8	8.91467	10.4329	0.226882	2.0847	miR-24/24ab/24-3p	42047573-42047579	80	-0.051365
chr6|42047552|+	TAF8	8.75885	9.90117	0.176856	1.88332	miR-24/24ab/24-3p	42047573-42047579	20	-0.242287
chr6|42047553|+	TAF8	8.86144	8.5888	-0.0450847	0.408815	miR-24/24ab/24-3p	42047573-42047579	19	-0.724422
chr6|42048348|+	TAF8	8.19595	8.08116	-0.0203481	0.046407	miR-24/24ab/24-3p	42048396-42048402	47	-0.024622
chr6|43583193|+	POLH	11.9301	12.097	0.0200505	0.0730429	miR-26ab/1297/4465	43583207-43583213	13	0.483665
chr6|43583233|+	POLH	11.1358	12.4336	0.159038	6.98803	miR-26ab/1297/4465	43583207-43583213	20	0.633913
chr6|43586548|+	POLH	12.2192	12.3712	0.0178331	0.170068	miR-24/24ab/24-3p	43586649-43586655	100	0.743213
chr6|43586551|+	POLH	13.4648	12.8443	-0.0680599	0.660457	miR-24/24ab/24-3p	43586649-43586655	97	0.988316
chr6|43586603|+	POLH	12.0709	11.4956	-0.0704495	0.323081	miR-24/24ab/24-3p	43586649-43586655	45	1.26014
chr6|43586629|+	POLH	12.0545	13.593	0.173287	0.662214	miR-24/24ab/24-3p	43586649-43586655	19	0.00814729
chr6|43586642|+	POLH	12.8094	13.2074	0.0441451	0.0942707	miR-24/24ab/24-3p	43586649-43586655	6	2.67143
chr6|74303543|-	SLC17A5	5.07504	6.94632	0.45283	0.966658	miR-24/24ab/24-3p	74303518-74303524	18	-0.0169294
chr7|102096883|+	ORAI2	11.2175	14.4312	0.363439	0.59014	miR-24/24ab/24-3p	102096937-102096943	53	0.085766
chr7|128142841|+	METTL2B	15.8751	16.5836	0.0629836	0.497415	miR-26ab/1297/4465	128142867-128142873	25	-0.0752567
chr7|128142884|+	METTL2B	16.498	16.365	-0.0116832	0.0985616	miR-26ab/1297/4465	128142867-128142873	11	-0.490543
chr7|17384353|+	AHR	13.9395	15.7394	0.175207	0.871402	let-7/98/4458/4500	17384339-17384345	8	-0.537895
chr7|17384358|+	AHR	13.7681	15.2515	0.147621	0.375447	let-7/98/4458/4500	17384339-17384345	13	-1.33674
chr7|17384393|+	AHR	14.1862	16.1257	0.184878	0.179075	let-7/98/4458/4500	17384339-17384345	48	0.0943193
chr7|17384395|+	AHR	14.0563	13.8021	-0.0263364	0.111973	let-7/98/4458/4500	17384339-17384345	50	0.0286041
chr7|17384515|+	AHR	14.8085	11.5134	-0.363109	0.930017	miR-24/24ab/24-3p	17384534-17384540	18	0.662068
chr7|44841931|+	PPIA	291.938	256.926	-0.184308	2.84235	miR-24/24ab/24-3p	44842029-44842035	97	0.0054426
chr7|44841933|+	PPIA	303.616	247.107	-0.297113	1.95238	miR-24/24ab/24-3p	44842029-44842035	95	0.0377713
chr7|56079213|-	PSPH	19.2823	19.9424	0.0485558	0.225198	miR-200bc/429	56079263-56079271	50	0.174396
chr7|56079216|-	PSPH	18.2316	20.0815	0.139421	0.77748	miR-200bc/429	56079263-56079271	47	-0.100185
chr7|91829767|-	KRIT1	9.73616	10.5686	0.118359	0.784659	miR-24/24ab/24-3p	91829737-91829743	23	-0.12645
chr8|1730491|+	CLN8	2.99255	3.4095	0.188182	0.724221	miR-24/24ab/24-3p	1730592-1730598	100	0.00135635
chr8|1730500|+	CLN8	3.24873	3.60284	0.149257	0.242119	miR-24/24ab/24-3p	1730592-1730598	91	0.229959
chr8|1730508|+	CLN8	4.01346	4.24463	0.0807937	0.118345	miR-24/24ab/24-3p	1730592-1730598	83	0.0868195
chr8|30535907|-	GSR	40.105	38.9388	-0.0425746	0.647406	miR-103a/107/107ab	30535929-30535935	22	0.789224
chr8|30535975|-	GSR	37.0729	35.3883	-0.0670934	0.224328	miR-103a/107/107ab	30535932-30535938	36	0.00844949
chr8|30536152|-	GSR	38.0534	34.9694	-0.121935	0.676286	miR-26ab/1297/4465	30536110-30536116	35	0.0119736
chr8|30536583|-	GSR	33.2868	34.6337	0.0572275	0.381824	miR-29abcd	30536619-30536625	36	0.0514459
chr8|30536606|-	GSR	33.1837	37.4243	0.173503	3.88544	miR-29abcd	30536619-30536625	13	0.0663543
chr8|38829416|+	PLEKHA2	38.9668	41.2804	0.0832108	0.170486	miR-24/24ab/24-3p	38829409-38829415	1	-0.853648
chr8|41400033|+	GINS4	16.1813	13.597	-0.251035	0.481511	miR-24/24ab/24-3p	41400109-41400115	75	-0.0547078
chr8|41400087|+	GINS4	16.0034	16.8662	0.0757528	0.402508	miR-24/24ab/24-3p	41400109-41400115	21	1.23784
chr8|41401406|+	GINS4	17.504	19.1339	0.128445	1.35144	miR-24/24ab/24-3p	41401507-41401513	100	-0.473575
chr8|41401409|+	GINS4	19.1435	16.5769	-0.20768	0.944358	miR-24/24ab/24-3p	41401507-41401513	97	-0.368849
chr8|41401426|+	GINS4	17.821	18.3334	0.0409	0.218375	miR-24/24ab/24-3p	41401507-41401513	80	-0.0629301
chr8|41401436|+	GINS4	17.2074	16.946	-0.0220786	0.345849	miR-24/24ab/24-3p	41401507-41401513	70	0.292449
chr8|41401487|+	GINS4	16.0669	10.8	-0.573058	0.906748	miR-24/24ab/24-3p	41401507-41401513	19	-0.278272
chr8|41401497|+	GINS4	15.9305	15.8192	-0.010117	0.0658264	miR-24/24ab/24-3p	41401507-41401513	9	-0.712175
chr8|77894858|-	PEX2	19.5249	18.7752	-0.0564889	0.622188	miR-24/24ab/24-3p	77894778-77894784	73	0.847573
chr9|139335597|-	SEC16A	19.175	18.0609	-0.0863566	0.51745	miR-146ac/146b-5p	139335663-139335669	66	-0.000173581
chr9|36216898|-	GNE	7.58583	9.05528	0.255452	1.27806	miR-155	36216980-36216986	82	-0.0150672
chr9|36216950|-	GNE	8.1872	8.51454	0.0565594	0.184347	miR-155	36216980-36216986	30	0.120711
chrX|100265397|-	TRMT2B	8.67883	9.02195	0.0559372	0.783725	miR-155	100265472-100265478	75	0.56844
chrX|118673251|-	CXorf56	11.6095	12.0521	0.0539862	0.155406	miR-24/24ab/24-3p	118673225-118673231	19	-1.12733
chrX|118673312|-	CXorf56	10.451	11.7832	0.173086	4.28688	miR-24/24ab/24-3p	118673225-118673231	80	0.00774655
chrX|46465334|-	SLC9A7	17.4454	14.346	-0.282198	0.643431	miR-24/24ab/24-3p	46465321-46465327	6	0.877303
chrX|46465346|-	SLC9A7	16.9952	16.7609	-0.0200295	0.130103	miR-24/24ab/24-3p	46465321-46465327	18	1.05051
chrX|46465423|-	SLC9A7	17.3886	18.6537	0.101321	2.51015	miR-24/24ab/24-3p	46465321-46465327	95	-0.0436012
chrX|77082999|-	MAGT1	34.4152	32.3475	-0.089394	0.877382	miR-24/24ab/24-3p	77083007-77083013	8	-0.334716
chrX|77083673|-	MAGT1	35.5281	33.5206	-0.0839132	0.461329	miR-27abc/27a-3p	77083755-77083761	82	0.014625
chrX|77083723|-	MAGT1	28.6943	30.2586	0.0765781	0.66409	miR-27abc/27a-3p	77083755-77083761	32	0.00233158
