# Supplementary material for: Structure-mediated modulation of mRNA abundance by A-to-I editing
Source: Nat Commun. 2017 Nov 2;8:1255. doi: 10.1038/s41467-017-01459-7 (PMC5665907; doi:10.1038/s41467-017-01459-7)
Supplement: Supplementary file 4 — Supplementary Software 1 [file 41467_2017_1459_MOESM4_ESM.txt]

from numpy import *
import os
import sys

#Parameters:
#-i input bedfile
#-g genome file
#-f genome fasta file
#-r Vienna RNA package path
#-l length of sequence extension
#-n Nucleotide at editing position (e.g. A or G)
#-o outfile
#-h help

##################################################################################
# SCRIPT TO IDENTIFY THE NUCLEOTIDE OPPOSITE TO AN EDITING SITE BASED ON RNAFOLD #
##################################################################################

"""
Required software:
- Python
- bedtools
- RNAfold


A. INPUT FILES AND PARAMETERS
The following input files and parameters are required:
-i Input bedfile with editing site positions. Note that the 2nd and 3rd column should be identical, e.g.
   chr12 53691145     53691145  Esite   0   +
   chr12 133346628    133346628 Esite   0   -
   chr17 419691	      419691    Esite   0   -
-g genome file, e.g. hg19.chr.fa.fai
   chr10   135534747       7       50      51
   chr11   135006516       138245456       50      51	
   chr11_gl000202_random   40103   275952126       50      51
-f genome fasta file, e.g. hg19.chr.fa
-r RNAfold path, e.g. /u/apps/ViennaRNA-2.1.7/Progs/RNAfold
-l Length of sequence extension in both direction of editing site
-n Nucleotide at editing site position, e.g. A for reference and G for edited
-o Output file name
For help:
-h


B. OUTPUT TABLE
The output table consists of the following columns:
1. Editing site position as in bedfile.
2. Position (relative to editing site) of the next paired nucleotides to an editing site. In case the editing site is paired this field is 0, in case the editing site is unpaired the positions of the next paired nucleotides upstream and downstream are given separated by ':'.
3. Sequence of the region given in column 2. The lower case letter indicates the editing site.
4. Predicted structure for the region given in column 2.
5. Position (relative to editing site) of the nucleotide/region that is opposite to the editing site. Several cases are considered here:
   a. the editing site is paired: then the position of the paired nucleotide is given.
   b. the editing site is in a hairpin structure: then this field is empty, because the opposite region is the same as the unpaired region around the editing site, given in column 2. 
   c. the editing site is in a bulge structure with the next paired nucleotides to an editing site being paired and oriented in the same direction, either "(" and "(", or ")" and ")": then the region between the nucleotides that are paired with the next paired nucleotides is given.
   d. the editing site is in a bulge region between two stems that are oriented in opposite directions: then the nucleotides that are paired with the next paired nucleotides are given, separated by "|".
6. Sequence of the nucleotide(s)/region given in column 5.
7. Predicted structure of the nucleotide(s)/region given in column 5.    
8. Structure type around editing site, e.g. paired, hairpin, bulge right, bulge left, bulge
9. Opposite nucleotide as defined in the paper (see Methods).

"""

sinput=sys.argv

if '-h' in sinput or len(sinput)<2 or '-g' not in sinput or '-f' not in sinput or '-r' not in sinput or '-l' not in sinput or '-o' not in sinput or '-n' not in sinput:
    print "Required input parameters:"
    print "\t-i <input bedfile with editing site positions>" 
    print "\t-g <genome file>" #e.g. all.chr.fa.fai
    print "\t-f <genome fasta file>" #e.g. all.chr.fa
    print "\t-r <path to ViennaRNA package>" #e.g. ~/ViennaRNA-2.1.7/Progs/RNAfold
    print "\t-l <length of sequence extension around editing site in RNAfold file>"
    print "\t-n <Nucleotide at editing position (e.g. A or G)>"
    print "\t-o <output file>"
else:
    for i in range(len(sinput)/2):
        if sinput[2*i+1]=='-i':
            bfile=sinput[2*i+2]
        elif sinput[2*i+1]=='-g':
            gfile=sinput[2*i+2]
        elif sinput[2*i+1]=='-f':
            ffile=sinput[2*i+2]
        elif sinput[2*i+1]=='-r':
            rpath=sinput[2*i+2]
        elif sinput[2*i+1]=='-l':
            ext=sinput[2*i+2]
        elif sinput[2*i+1]=='-n':
            nuc=sinput[2*i+2]
        elif sinput[2*i+1]=='-o':
            ofile=sinput[2*i+2]
            
print "Getting sequence around editing sites"
os.system("""bedtools slop -i """+bfile+""" -g """+gfile+""" -l """+str(int(ext)+1)+""" -r """+str(int(ext))+""" | bedtools nuc -fi """+ffile+""" -bed - -s -seq | cut -f 1-6,16 | grep -v user | awk -v n="""+nuc+""" '{print ">"$1"|"$2+1+"""+ext+""""|"$6"\t"substr($7,1,"""+ext+"""),n,substr($7,"""+str(int(ext)+2)+""","""+ext+""")}' | sed 's/ //g' | tr '\t' '\n' > """+bfile+"""_extended"""+ext+""".fa""")
print "Running RNAfold"
os.system(rpath+" --noPS < "+bfile+"_extended"+ext+".fa > "+bfile+"_extended"+ext+"_RNAfold.out")


epos=int(ext)
outfile=open(ofile,'w')
outfile.write('EditingSite\tRelativePositionOfNextPairedNucleotide(s)\tSequenceBetweenNextPairedNucleotide(s)\tStructureBetweenNextPairedNucleotide(s)\tRelativePositionOfOppositeNucleotidesToNextPairedNucleotide(s)\tSequenceBetweenOppositeNucleotidesToNextPairedNucleotide(s)\tStructureBetweenOppositeNucleotidesToNextPairedNucleotide(s)\tStructureType\tOppositeNucleotide(definedAsInPaper)\n')


rfold=open(bfile+"_extended"+ext+"_RNAfold.out").readlines()
for r in range(len(rfold)/3):
    rfold[3*r+2]=rfold[3*r+2].split(' ')[0]
    position=rfold[3*r][1:-1]
    j=0
    # Case 1: editing position is paired
    if rfold[3*r+2][epos]=='(':
        pair=1
        for j in range(epos):
            pair+=int(rfold[3*r+2][epos+1+j].replace('.','0').replace('(','1').replace(')','-1'))
            if pair==0:
                outfile.write(position+'\t0\t'+rfold[3*r+1][epos].lower()+'\t'+rfold[3*r+2][epos]+'\t'+str(j+1)+'\t'+rfold[3*r+1][epos+1+j].upper()+'\t'+rfold[3*r+2][epos+1+j]+'\tpaired\t'+rfold[3*r+1][epos+1+j].upper()+'\n')
                break
    elif rfold[3*r+2][epos]==')':
        pair=-1
        for j in range(epos):
            pair+=int(rfold[3*r+2][epos-1-j].replace('.','0').replace('(','1').replace(')','-1'))
            if pair==0:
                outfile.write(position+'\t0\t'+rfold[3*r+1][epos].lower()+'\t'+rfold[3*r+2][epos]+'\t'+str(-j-1)+'\t'+rfold[3*r+1][epos-1-j].upper()+'\t'+rfold[3*r+2][epos-1-j]+'\tpaired\t'+rfold[3*r+1][epos-1-j].upper()+'\n')
                break    
                
    #Case 2: editing position is unpaired
    elif rfold[3*r+2][epos]=='.':
        for jm in range(epos):
            if rfold[3*r+2][epos-1-jm]!='.':
                break
        for jp in range(epos):
            if rfold[3*r+2][epos+1+jp]!='.':
                break    

        #Case a: Haipin case
        if rfold[3*r+2][epos-1-jm]=='(' and rfold[3*r+2][epos+1+jp]==')':
            if jm==0 and jp==0:
                opp=random.choice([rfold[3*r+1][epos+jp].upper(),rfold[3*r+1][epos-jm].upper()],1)[0]
            elif jm==0:
                opp=rfold[3*r+1][epos+jp].upper()
            elif jp==0:
                opp=rfold[3*r+1][epos-jm].upper()
            else:
                opp='N'
            outfile.write(position+'\t'+str(-jm-1)+":"+str(jp+1)+'\t'+rfold[3*r+1][epos-1-jm:epos].upper()+rfold[3*r+1][epos].lower()+rfold[3*r+1][epos+1:epos+jp+2].upper()+'\t'+rfold[3*r+2][epos-1-jm:epos+jp+2]+'\t'+'\t'+'\t'+'\thairpin\t'+opp+'\n')
        
        #Case b: Intermediate bulge case
        elif rfold[3*r+2][epos-1-jm]==')' and rfold[3*r+2][epos+1+jp]=='(':
            pair=-1
            for jpm in range(epos-1-jm):
                pair+=int(rfold[3*r+2][epos-1-jm-jpm-1].replace('.','0').replace('(','1').replace(')','-1'))
                if pair==0:
                    j1=jpm+1
                    break
            pair=1
            for jpm in range(len(rfold[3*r+2])-epos-1-jp):
                pair+=int(rfold[3*r+2][epos+1+jp+jpm+1].replace('.','0').replace('(','1').replace(')','-1'))
                if pair==0:
                    j2=jpm+1
                    break
            if jm==0 and jp==0:
                opp=random.choice([rfold[3*r+1][epos-jm-1-j1-1].upper(),rfold[3*r+1][epos+jp+1+j2+1].upper()],1)[0]
            elif jm==0:
                opp=rfold[3*r+1][epos-jm-1-j1-1].upper()
            elif jp==0:
                opp=rfold[3*r+1][epos+jp+1+j2+1].upper()
            else:
                opp='N'
            if opp!='N':
                outfile.write(position+'\t'+str(-jm-1)+":"+str(jp+1)+'\t'+rfold[3*r+1][epos-1-jm:epos].upper()+rfold[3*r+1][epos].lower()+rfold[3*r+1][epos+1:epos+jp+2].upper()+'\t'+rfold[3*r+2][epos-1-jm:epos+jp+2]+'\t'+str(-jm-1-j1)+"|"+str(jp+1+j2)+'\t'+rfold[3*r+1][epos-jm-1-j1-1:epos-jm-1-j1+1].upper()+"|"+rfold[3*r+1][epos+jp+1+j2:epos+jp+1+j2+2].upper()+'\t'+rfold[3*r+2][epos-jm-1-j1-1:epos-jm-1-j1+1]+"|"+rfold[3*r+2][epos+jp+1+j2:epos+jp+1+j2+2]+'\tbulge\t'+opp+'\n')
            else:
                outfile.write(position+'\t'+str(-jm-1)+":"+str(jp+1)+'\t'+rfold[3*r+1][epos-1-jm:epos].upper()+rfold[3*r+1][epos].lower()+rfold[3*r+1][epos+1:epos+jp+2].upper()+'\t'+rfold[3*r+2][epos-1-jm:epos+jp+2]+'\t'+str(-jm-1-j1)+"|"+str(jp+1+j2)+'\t'+rfold[3*r+1][epos-jm-1-j1].upper()+"|"+rfold[3*r+1][epos+jp+1+j2].upper()+'\t'+rfold[3*r+2][epos-jm-1-j1]+"|"+rfold[3*r+2][epos+jp+1+j2]+'\tbulge\t'+opp+'\n')

        #Case c: Bulge case left 
        elif rfold[3*r+2][epos-1-jm]==')' and rfold[3*r+2][epos+1+jp]==')':
            pair=-1
            j1=0
            j2=0
            for jpm in range(epos-1-jm):
                pair+=int(rfold[3*r+2][epos-1-jm-jpm-1].replace('.','0').replace('(','1').replace(')','-1'))
                if pair==0 and j2==0:
                    j2=jpm+1
                if pair==1 and j1==0:
                    j1=jpm+1
                    break
            if jm==0 and jp==0:
                opp=random.choice([rfold[3*r+1][epos-jm-1-j2-1].upper(),rfold[3*r+1][epos-jm-j1].upper()],1)[0]
            elif jm==0:
                opp=rfold[3*r+1][epos-jm-1-j2-1].upper()
            elif jp==0:
                opp=rfold[3*r+1][epos-jm-j1].upper()
            else:
                opp='N'
            outfile.write(position+'\t'+str(-jm-1)+":"+str(jp+1)+'\t'+rfold[3*r+1][epos-1-jm:epos].upper()+rfold[3*r+1][epos].lower()+rfold[3*r+1][epos+1:epos+jp+2].upper()+'\t'+rfold[3*r+2][epos-1-jm:epos+jp+2]+'\t'+str(-jm-1-j1)+":"+str(-jm-1-j2)+'\t'+rfold[3*r+1][epos-jm-1-j1:epos-jm-j2].upper()+'\t'+rfold[3*r+2][epos-jm-1-j1:epos-jm-j2]+'\tbulge left\t'+opp+'\n')

        #Case d: Bulge case right
        elif rfold[3*r+2][epos-1-jm]=='(' and rfold[3*r+2][epos+1+jp]=='(':
            pair=1
            j1=0
            j2=0
            for jpm in range(len(rfold[3*r+2])-epos-1-jp):
                pair+=int(rfold[3*r+2][epos+1+jp+jpm+1].replace('.','0').replace('(','1').replace(')','-1'))
                if pair==0 and j1==0:
                    j1=jpm+1
                elif pair==-1 and j2==0:
                    j2=jpm+1
                    break
            if jm==0 and jp==0:
                opp=random.choice([rfold[3*r+1][epos+jp+1+j2-1].upper(),rfold[3*r+1][epos+jp+1+j1+1].upper()],1)[0]
            elif jm==0:
                opp=rfold[3*r+1][epos+jp+1+j2-1].upper()
            elif jp==0:
                opp=rfold[3*r+1][epos+jp+1+j1+1].upper()
            else:
                opp='N'
            outfile.write(position+'\t'+str(-jm-1)+":"+str(jp+1)+'\t'+rfold[3*r+1][epos-1-jm:epos].upper()+rfold[3*r+1][epos].lower()+rfold[3*r+1][epos+1:epos+jp+2].upper()+'\t'+rfold[3*r+2][epos-1-jm:epos+jp+2]+'\t'+str(jp+1+j1)+":"+str(jp+1+j2)+'\t'+rfold[3*r+1][epos+jp+1+j1:epos+jp+j2+2].upper()+'\t'+rfold[3*r+2][epos+jp+1+j1:epos+jp+j2+2]+'\tbulge right\t'+opp+'\n')


outfile.close()
