# Supplementary material for: Structure-mediated modulation of mRNA abundance by A-to-I editing
Source: Nat Commun. 2017 Nov 2;8:1255. doi: 10.1038/s41467-017-01459-7 (PMC5665907; doi:10.1038/s41467-017-01459-7)
Supplement: Supplementary file 5 — Supplementary Software 2 [file 41467_2017_1459_MOESM5_ESM.txt]

from numpy import *
import os
import sys

#Parameters:
#-i input bedfile
#-g genome file
#-f genome fasta file
#-r Vienna RNA package path
#-l length of sequence extension
#-n Nucleotide at editing position (e.g. A or G)
#-o outfile
#-h help


#####################################################################################################
# SCRIPT TO CALCULATE THE RELATIVE ACCESSIBILITY IN EDITED VERSUS REFERENCE STRUCTURE USING RNAFOLD #
#####################################################################################################

"""
Required software:
- Python
- bedtools
- RNAplfold


A. INPUT FILES AND PARAMETERS
The following input files and parameters are required:
-i Input bedfile with editing site positions and position to be considered for relative accessibility in 5th column. Note that the 2nd and 3rd column should be identical, and the position in column 5 is the end position of an n-mer in the RNA sequence if accessibility is calculated for a region. E.g.
   chr12 53691145     53691145  Esite   53691125   +
   chr12 133346628    133346628 Esite   133346635   -
   chr17 419691       419691    Esite   419791   -
-g Genome file, e.g. hg19.chr.fa.fai
   chr10   135534747       7       50      51
   chr11   135006516       138245456       50      51	
   chr11_gl000202_random   40103   275952126       50      51
-f Genome fasta file, e.g. hg19.chr.fa
-r RNAplfold path, e.g. /u/apps/ViennaRNA-2.1.7/Progs/RNAfold
-l Length of sequence extended in both directions of editing site
-u Length of region for which accessibility is calculated by RNAplfold
-o Outpu file name
For help:
-h


B. OUTPUT TABLE
The output is a table with the following columns:
1. Editing site position as in bedfile.
2. Position considered for relative accessibility. In case the accessibility is calculated for a region, this is the end position of the region in the RNA.
3. Distance of position in column 2 relative to editing site.
4. Relative accessibility (caclulated as log2 difference of accessibility in edited versus reference structure) at considered position.
5. Predicted accessibility in the structure folded using the reference sequence.
6. Predicted accessibility in the structure folded using the edited sequence.

"""

sinput=sys.argv

if '-h' in sinput or len(sinput)<2 or '-g' not in sinput or '-f' not in sinput or '-r' not in sinput or '-l' not in sinput or '-o' not in sinput or '-u' not in sinput:

    print "Required input parameters:"
    print "\t-i <input bedfile with editing site positions and in column 5 position for which relative accessibility should be calculated, in case of a region (u parameter >1) this is the last position of the region in the RNA sequence>"
    print "\t-g <genome file>" #e.g. all.chr.fa.fai
    print "\t-f <genome fasta file>" #e.g. all.chr.fa
    print "\t-r <path to RNAplfold of the ViennaRNA package>" #e.g. ~/ViennaRNA-2.1.7/Progs/RNAplfold
    print "\t-l <length of sequence extension around editing site in RNAfold file>"
    print "\t-u parameter for RNAplfold indicating the length of the regions for which accessibility should be calculated"
    print "\t-o <output file>"

else:
    for i in range(len(sinput)-1):
        if sinput[i]=='-i':
            bfile=sinput[i+1]
        elif sinput[i]=='-g':
            gfile=sinput[i+1]
        elif sinput[i]=='-f':
            ffile=sinput[i+1]
        elif sinput[i]=='-r':
            rpath=sinput[i+1]
        elif sinput[i]=='-l':
            ext=sinput[i+1]
        elif sinput[i]=='-u':
            umer=sinput[i+1]
        elif sinput[i]=='-o':
            ofile=sinput[i+1]

            
print "Getting reference and edited sequence around editing sites"
os.system("""bedtools slop -i """+bfile+""" -g """+gfile+""" -l """+str(int(ext)+1)+""" -r """+str(int(ext))+""" | bedtools nuc -fi """+ffile+""" -bed - -s -seq | cut -f 1-6,16 | grep -v user | awk '{print ">"$1"|"$2+1+"""+ext+""""|"$5"|"$6,"",$7,"",">"$1"|"$2+1+"""+ext+""""|"$5"|"$6,"",substr($7,1,"""+ext+"""),"G",substr($7,"""+str(int(ext)+2)+""","""+ext+""")}' | sed 's/  /\t/g' | sed 's/ //g' | tr '\t' '\n' > """+bfile+"""_extended"""+ext+""".fa""")
print "Running RNAplfold"
os.system("rm "+bfile+"_extended"+ext+"_RNAplfold.out")
os.system("""cat """+bfile+"""_extended"""+ext+""".fa | paste - - | while read i; do echo $i | tr ' ' '\n' > tmpfile ; """+rpath+""" -W """+str(min([2*int(ext),400]))+""" -L """+str(min([2*int(ext),300]))+""" -u """+umer+""" < tmpfile ; ls -1 *_lunp | cut -d '_' -f 1 >> """+bfile+"""_extended"""+ext+"""_RNAplfold.out ; cut -f """+str(int(umer)+1)+""" *_lunp | tr '\n' '\t' | cut -f 3-"""+str(2*int(ext)+5)+""" >> """+bfile+"""_extended"""+ext+"""_RNAplfold.out; rm *.ps; rm *_lunp ; done""")
os.system('rm tmpfile')


epos=int(ext)
outfile=open(ofile,'w')
outfile.write('EditingSite\tPositionConsideredForAccessibility\tDistanceFromEditingSite\tRelativeAccessibilityForA'+umer+'merEndingAtPosition\tReferenceAccessibility\tEditedAccessibility\n')

rfold=open(bfile+"_extended"+ext+"_RNAplfold.out").readlines()
for r in range(len(rfold)/4):
    for i in range(2):
        rfold[4*r+2*i+1]=rfold[4*r+2*i+1][0:-1].split('\t')
    positions=rfold[4*r][0:-1].split('|')[1:]
    if positions[-1]=="+":
        reldist=int(positions[1])-int(positions[0])
    elif positions[-1]=="-":
        reldist=int(positions[0])-int(positions[1])
    outfile.write(rfold[4*r].split('|')[0]+'|'+rfold[4*r].split('|')[1]+'|'+rfold[4*r][0:-1].split('|')[-1]+'\t'+positions[1]+'\t%d\t%1.5f\t%1.5f\t%1.5f\n' %(reldist,log2(float(rfold[4*r+3][epos+reldist]))-log2(float(rfold[4*r+1][epos+reldist])),float(rfold[4*r+1][epos+reldist]),float(rfold[4*r+3][epos+reldist])))


outfile.close()        
